# Supplementary material for: Improvement of Resistance to Clubroot Disease in the Ogura CMS Restorer Line R2163 of Brassica napus
Source: Plants (Basel). 2022 Sep 16;11(18):2413. doi: 10.3390/plants11182413 (PMC9504965; doi:10.3390/plants11182413)
Supplement: Supplementary file 1 [file plants-11-02413-s001.zip]

Archive with 1 entries (1 files):
- plants-1881919-supplementary.pdf
